# Supplementary material for: Reconfigurable intelligent surface and UAV coordination for reliable THz wireless networks
Source: PLoS One. 2026 Mar 23;21(3):e0345290. doi: 10.1371/journal.pone.0345290 (PMC13008106; doi:10.1371/journal.pone.0345290)
Supplement: S1 Fig — (ZIP) [file pone.0345290.s001.zip › S1_Fig.aux]

\relax 
\@writefile{lof}{\contentsline {figure}{\numberline {1}{\ignorespaces *}}{1}{}\protected@file@percent }
\newlabel{fig1}{{1}{1}{}{figure.1}{}}
\gdef \@abspage@last{1}
