# Supplementary material for: Reconfigurable intelligent surface and UAV coordination for reliable THz wireless networks
Source: PLoS One. 2026 Mar 23;21(3):e0345290. doi: 10.1371/journal.pone.0345290 (PMC13008106; doi:10.1371/journal.pone.0345290)
Supplement: S3 Fig — (ZIP) [file pone.0345290.s003.zip]

Archive with 6 entries (6 files):
- S3_Fig.png
- S3_Fig.synctex.gz
- S3_Fig.tex
- S3_Fig.aux
- S3_Fig.log
- S3_Fig.pdf
