# Supplementary material for: Reconfigurable intelligent surface and UAV coordination for reliable THz wireless networks
Source: PLoS One. 2026 Mar 23;21(3):e0345290. doi: 10.1371/journal.pone.0345290 (PMC13008106; doi:10.1371/journal.pone.0345290)
Supplement: S8 Fig — (ZIP) [file pone.0345290.s008.zip › S8_Fig.tex]

\documentclass{article}
\usepackage{graphicx}
\usepackage{geometry}

\geometry{margin=1in}

\begin{document}

\begin{figure}[!ht]
	\centering
	\includegraphics[width=0.7\textwidth]{S8_Fig.png}
	\caption*{S8 Fig Impact of Increasing the Number of Users on Data Rate (bps/Hz)}
	\label{fig8}
\end{figure}

\end{document}
