# Supplementary material for: Reconfigurable intelligent surface and UAV coordination for reliable THz wireless networks
Source: PLoS One. 2026 Mar 23;21(3):e0345290. doi: 10.1371/journal.pone.0345290 (PMC13008106; doi:10.1371/journal.pone.0345290)
Supplement: S9 Fig — (ZIP) [file pone.0345290.s009.zip › S9_Fig.tex]

\documentclass{article}
\usepackage{graphicx}
\usepackage{geometry}

\geometry{margin=1in}

\begin{document}

\begin{figure}[!ht]
	\centering
	\includegraphics[width=0.7\textwidth]{S9_Fig.png}
	\caption*{S9 Fig Impact of IRS on data rate (bps/Hz)}
	\label{fig9}
\end{figure}

\end{document}
