# Supplementary material for: Reconfigurable intelligent surface and UAV coordination for reliable THz wireless networks
Source: PLoS One. 2026 Mar 23;21(3):e0345290. doi: 10.1371/journal.pone.0345290 (PMC13008106; doi:10.1371/journal.pone.0345290)
Supplement: S11 Fig — (ZIP) [file pone.0345290.s011.zip › S11_Fig.tex]

\documentclass{article}
\usepackage{graphicx}
\usepackage{geometry}

\geometry{margin=1in}

\begin{document}

\begin{figure}[!ht]
	\centering
	\includegraphics[width=4.7in,height=2.4in]{S11_Fig.png}
	\caption*{S11 Fig Impact of signal propagation, interference mitigation, and channel conditions (existing vs. proposed)}
	\label{fig11}
\end{figure}

\end{document}
