# Supplementary material for: Reconfigurable intelligent surface and UAV coordination for reliable THz wireless networks
Source: PLoS One. 2026 Mar 23;21(3):e0345290. doi: 10.1371/journal.pone.0345290 (PMC13008106; doi:10.1371/journal.pone.0345290)
Supplement: S1 Table — (ZIP) [file pone.0345290.s012.zip]

Archive with 5 entries (5 files):
- S1_Table.aux
- S1_Table.log
- S1_Table.pdf
- S1_Table.synctex.gz
- S1_Table.tex
