# Supplementary material for: Reconfigurable intelligent surface and UAV coordination for reliable THz wireless networks
Source: PLoS One. 2026 Mar 23;21(3):e0345290. doi: 10.1371/journal.pone.0345290 (PMC13008106; doi:10.1371/journal.pone.0345290)
Supplement: S1 Table — (ZIP) [file pone.0345290.s012.zip › S1_Table.aux]

\relax 
\citation{8}
\citation{24}
\citation{9}
\citation{28}
\citation{11}
\citation{12}
\citation{16}
\citation{17}
\citation{18}
\citation{19}
\citation{30}
\citation{31}
\citation{32}
\citation{33}
\citation{23}
\citation{24}
\@writefile{lot}{\contentsline {table}{\numberline {1}{\ignorespaces *}}{1}{}\protected@file@percent }
\newlabel{table1}{{1}{1}{}{table.1}{}}
\gdef \@abspage@last{1}
