# Supplementary material for: Reconfigurable intelligent surface and UAV coordination for reliable THz wireless networks
Source: PLoS One. 2026 Mar 23;21(3):e0345290. doi: 10.1371/journal.pone.0345290 (PMC13008106; doi:10.1371/journal.pone.0345290)
Supplement: S1 Table — (ZIP) [file pone.0345290.s012.zip › S1_Table.tex]

\documentclass{article}
\usepackage{booktabs}
\usepackage{geometry}
\usepackage{graphicx}

\geometry{margin=1in}

\begin{document}

\begin{table*}[!ht]
	\centering
	\caption*{S1 Table Comparative analysis of UAV-enabled IoT and 6G communication frameworks}
	\label{table1}
	\scriptsize
	\resizebox{\textwidth}{!}{
		\begin{tabular}{lcccccc}
			\toprule
			\textbf{Work} & \textbf{Network Type} & \textbf{Key Technologies} & \textbf{Optimization / Intelligence} & \textbf{Target Applications} & \textbf{Limitations} & \textbf{Performance Focus} \\
			\midrule
			\cite{8,24} & IoT-UAV & IoT sensors, UAV platforms & Rule-based data aggregation & Environmental monitoring, agriculture & Limited adaptability, no learning & Data collection efficiency \\ \\
			
			\cite{9,28} & 5G NR-UAV & UAV-assisted 5G NR & Experimental deployment & IoT connectivity, coverage extension & Fixed configurations & Connectivity reliability \\ \\
			
			\cite{11,12} & 6G-UAV & 3D beamforming, AI, DAE & Unsupervised learning & Secure UAV communications & Focus limited to secrecy & Secrecy rate improvement \\ \\
			
			\cite{16,17,18,19} & UAV-RIS & RIS, VLC, UAVs & Energy-aware optimization & Energy-efficient networking & Partial joint optimization & Energy utilization \\ \\
			
			\cite{30} & IoT-RIS-UAV-THz & RIS, UAVs, NOMA, CPN & Centralized resource optimization & IoT computing and communication & Ideal CSI assumption, centralized control & Spectral efficiency, task reliability \\ \\
			
			\cite{31} & RIS-THz & RIS, THz channel modeling & Analytical optimization & Static THz communication & No UAV mobility or learning & Coverage and link reliability \\ \\
			
			\cite{32} & IoT-RIS-UAV-THz & RIS, UAVs, NOMA, CPN & Learning-based iterative optimization & Low-latency IoT services & High computational overhead & Throughput and latency \\ \\
			
			\cite{33} & UAV-THz & Cooperative UAVs, energy-harvesting RIS & Energy-aware cooperative design & Energy-efficient THz networks & Hardware complexity & Energy efficiency, network lifetime \\ \\
			
			\cite{23,24} & 6G NTN-UAIS & NTN, UAVs, autonomous systems & Distributed intelligence & Precision agriculture, disaster response & High system complexity & Autonomous coordination \\ \\
			
			Proposed Work & 6G IoT-UAV-RIS-THz & UAVs, RIS, THz/mmWave & RL-based joint optimization & Reliable 6G IoT communication & UAV energy and hardware limits & Coverage, data rate, reliability \\
			\bottomrule
	\end{tabular}}
\end{table*}

\end{document}
