# Supplementary material for: Reconfigurable intelligent surface and UAV coordination for reliable THz wireless networks
Source: PLoS One. 2026 Mar 23;21(3):e0345290. doi: 10.1371/journal.pone.0345290 (PMC13008106; doi:10.1371/journal.pone.0345290)
Supplement: S2 Table — (ZIP) [file pone.0345290.s013.zip › S2_Table.tex]

\documentclass{article}
\usepackage{booktabs}
\usepackage{geometry}
\usepackage{graphicx}

\geometry{margin=1in}

\begin{document}

\begin{table}[!ht]
	\centering
	\caption*{S2 Table Comprehensive simulation parameters}
	\label{table2}
	\scriptsize
	\begin{tabular}{l c}
		\toprule
		\textbf{Simulation parameter} & \textbf{Value} \\
		\midrule
		Routing/Optimization Framework & RAVP  \\
		Number of IoT Users/Nodes & 101 \\
		Simulation Area (X $\times$ Y) & $1000 \times 500$ m$^{2}$ \\
		Simulation Time & 200 units \\
		Number of UAVs & Variable (scenario-dependent) \\
		UAV Altitude & 80-120 m \\
		UAV Mobility Model & Controlled adaptive repositioning \\
		Carrier Frequency (THz band) & 0.3-1 THz \\
		THz Molecular Absorption Coefficient $k(f)$ & Frequency-dependent (standard THz model) \\
		Noise Variance $\sigma^{2}$ & $10^{-9}$ W \\
		Transmitter Power $P_{t}$ & 20 dBm \\
		Path Loss Model & THz free-space with absorption loss \\
		RIS Deployment Type & UAV-mounted / environment-assisted \\
		RIS Geometry & Uniform planar array \\
		Number of RIS Elements & 4, 16, 32, 56, 64 \\
		RIS Element Spacing & $\lambda/2$ \\
		RIS Phase Resolution & Continuous \\
		Propagation Environment & Obstacle-aware urban setting \\
		Random Seed Values & Multiple fixed seeds \\
		Monte Carlo Simulation Runs & 100 independent trials \\
		Performance Averaging Method & Mean over Monte Carlo runs \\
		Reported Statistical Measure & Mean $\pm$ Standard Deviation \\
		Confidence Level & 95\% (where applicable) \\
		\bottomrule
	\end{tabular}
\end{table}

\end{document}
