# Supplementary material for: Reconfigurable intelligent surface and UAV coordination for reliable THz wireless networks
Source: PLoS One. 2026 Mar 23;21(3):e0345290. doi: 10.1371/journal.pone.0345290 (PMC13008106; doi:10.1371/journal.pone.0345290)
Supplement: S2a Table — (ZIP) [file pone.0345290.s014.zip › S2a_Table.tex]

\documentclass{article}
\usepackage{booktabs}
\usepackage{geometry}
\usepackage{graphicx}

\geometry{margin=1in}

\begin{document}

\begin{table}[!ht]
	\centering
	\caption*{S2a Table Reproducibility and statistical robustness reporting}
	\label{table2a}
	\scriptsize
	\begin{tabular}{l p{0.62\textwidth}}
		\toprule
		\textbf{Reproducibility} & \textbf{Statistical robustness} \\
		\midrule
		Channel coefficients & THz free-space spreading loss with molecular absorption; Rician fading for UAV/RIS-user links  \\
		RIS geometry & Uniform planar array; element spacing $\lambda/2$; continuous phase shifts; element counts $4,16,32,56,64$ (S2 Table). \\
		Propagation assumptions & Obstacle-aware urban setting; direct BS-user links blocked; UAV/RIS-assisted link used (S2 Table and System Model). \\
		Monte Carlo settings & $N=100$ independent trials per reported point; results averaged over trials (S2 Table). \\
		Random seeds & Multiple fixed and documented seeds used for reproducibility (S2 Table). \\
		Confidence intervals & 95\% CI reported for key metrics using $\bar{x} \pm 1.96\, s/\sqrt{N}$ with $N=100$  \\
		RL statistical robustness & PPO and proposed RAVP additionally averaged over multiple independent training runs (different seeds) with run-to-run variability reported \\
		\bottomrule
	\end{tabular}
\end{table}

\end{document}
