# Supplementary material for: Reconfigurable intelligent surface and UAV coordination for reliable THz wireless networks
Source: PLoS One. 2026 Mar 23;21(3):e0345290. doi: 10.1371/journal.pone.0345290 (PMC13008106; doi:10.1371/journal.pone.0345290)
Supplement: S3 Table — (ZIP) [file pone.0345290.s015.zip › S3_Table.tex]

\documentclass{article}
\usepackage{booktabs}
\usepackage{geometry}
\usepackage{graphicx}

\geometry{margin=1in}

\begin{document}

\begin{table}[!ht]
	\centering
	\caption*{S3 Table Reachable hops with and without RIS}
	
	\label{table3}
	\begin{tabular}{ccc}
		\toprule
		\textbf{Number of Users} & \textbf{No RIS} & \textbf{RIS} \\
		\midrule
		1 & 24  & 87  \\
		2 & 77  & 178 \\
		3 & 165 & 292 \\
		4 & 272 & 376 \\
		5 & 362 & 482 \\
		6 & 436 & 563 \\
		7 & 534 & 574 \\
		8 & 558 & 594 \\
		\bottomrule
	\end{tabular}
\end{table}	


\end{document}
