# Supplementary material for: Reconfigurable intelligent surface and UAV coordination for reliable THz wireless networks
Source: PLoS One. 2026 Mar 23;21(3):e0345290. doi: 10.1371/journal.pone.0345290 (PMC13008106; doi:10.1371/journal.pone.0345290)
Supplement: S4 Table — (ZIP) [file pone.0345290.s016.zip › S4_Table.tex]

\documentclass{article}
\usepackage{booktabs}
\usepackage{geometry}
\usepackage{graphicx}

\geometry{margin=1in}

\begin{document}

\begin{table}[!ht]
	\centering
	\caption*{S4 Table Average Data Rate of Existing vs. Proposed Methods}
	\label{table4}
	\begin{tabular}{lccccc}
		\toprule
		\textbf{Users} & \textbf{UAVs} & \textbf{PPO} & \textbf{Phase Shift} & \textbf{Random Phase} & \textbf{Proposed-RAVP} \\
		\midrule
		10 & 322 & 387 & 365 & 340 & 405 \\
		20 & 365 & 445 & 416 & 385 & 467 \\
		30 & 402 & 480 & 452 & 424 & 503 \\
		40 & 436 & 512 & 476 & 457 & 527 \\
		50 & 463 & 528 & 501 & 481 & 545 \\
		60 & 463 & 528 & 501 & 481 & 555 \\
		70 & 459 & 524 & 495 & 476 & 545 \\
		80 & 449 & 515 & 480 & 465 & 536 \\
		90 & 435 & 502 & 472 & 457 & 530 \\
		\bottomrule
	\end{tabular}
\end{table}

\end{document}
