# Supplementary material for: Reconfigurable intelligent surface and UAV coordination for reliable THz wireless networks
Source: PLoS One. 2026 Mar 23;21(3):e0345290. doi: 10.1371/journal.pone.0345290 (PMC13008106; doi:10.1371/journal.pone.0345290)
Supplement: S4a Table — (ZIP) [file pone.0345290.s017.zip › S4a_Table.tex]

\documentclass{article}
\usepackage{booktabs}
\usepackage{geometry}
\usepackage{graphicx}

\geometry{margin=1in}

\begin{document}

\begin{table}[!ht]
	\centering
	\caption*{S4a Table Key results with statistical reporting (based on simulation parameters in S2 Table, $N=100$ Monte Carlo trials)}
	\label{table4a}
	\scriptsize
	\resizebox{\textwidth}{!}{
		\begin{tabular}{l c c c}
			\toprule
			\textbf{Metric (scenario)} & \textbf{Baseline} & \textbf{Proposed-RAVP} & \textbf{Reporting format} \\
			\midrule
			Reachable hops (8 users; S3 Table) & 558 (No RIS) & 594 (RIS) & Mean; report as mean $\pm$ SD and 95\% CI over $N=100$ \\
			Average data rate (60 users; S4 Table) & 528 (PPO) & 555 & Mean; report as mean $\pm$ SD and 95\% CI over $N=100$ \\
			Data rate vs.\ IRS (64 elements; S6 Table) & 501 (PPO) & 537 & Mean; report as mean $\pm$ SD and 95\% CI over $N=100$ \\
			Satisfaction rate (10 users; S7 Table) & 0.80 (Random phase) & 0.90 & Mean; report as mean $\pm$ SD and 95\% CI over $N=100$ \\
			Signal propagation (S8 Table) & 150 (Without IRS) & 280 & Mean; report as mean $\pm$ SD and 95\% CI over $N=100$ \\
			Interference mitigation (S8 Table) & 10 (Without IRS) & 20 & Mean; report as mean $\pm$ SD and 95\% CI over $N=100$ \\
			Channel conditions (S8 Table) & 4.0 (Without IRS) & 6.5 & Mean; report as mean $\pm$ SD and 95\% CI over $N=100$ \\
			\bottomrule
	\end{tabular}}
\end{table}

\end{document}
