# Supplementary material for: Reconfigurable intelligent surface and UAV coordination for reliable THz wireless networks
Source: PLoS One. 2026 Mar 23;21(3):e0345290. doi: 10.1371/journal.pone.0345290 (PMC13008106; doi:10.1371/journal.pone.0345290)
Supplement: S5 Table — (ZIP) [file pone.0345290.s018.zip › S5_Table.tex]

\documentclass{article}
\usepackage{booktabs}
\usepackage{geometry}
\usepackage{graphicx}

\geometry{margin=1in}

\begin{document}

\begin{table}[!ht]
	\centering
	\caption*{S5 Table Data Rate of Existing vs. Proposed Methods (bps/Hz)}
	\resizebox{\textwidth}{!}{
		\begin{tabular}{cccccccc}
			\toprule
			Users & UAV algorithm & Proposed RAVP - 16 IRS & PPO Algorithm - 64 IRS & PPO Algorithm - 16 IRS & Phase Shift Algorithm & Random Phase Shift & Proposed-RAVP - 64 IRS \\
			\midrule
			1 & 235 & 402 & 348 & 325 & 278 & 257 & 451 \\
			2 & 254 & 451 & 365 & 347 & 315 & 289 & 473 \\
			3 & 267 & 473 & 381 & 367 & 335 & 303 & 502 \\
			4 & 284 & 486 & 423 & 400 & 350 & 335 & 535 \\
			5 & 312 & 497 & 446 & 425 & 365 & 354 & 551 \\
			\bottomrule
	\end{tabular}}
	\label{table5}
\end{table}

\end{document}
