# Supplementary material for: Reconfigurable intelligent surface and UAV coordination for reliable THz wireless networks
Source: PLoS One. 2026 Mar 23;21(3):e0345290. doi: 10.1371/journal.pone.0345290 (PMC13008106; doi:10.1371/journal.pone.0345290)
Supplement: S6 Table — (ZIP) [file pone.0345290.s019.zip › S6_Table.tex]

\documentclass{article}
\usepackage{booktabs}
\usepackage{geometry}
\usepackage{graphicx}

\geometry{margin=1in}

\begin{document}

\begin{table}[!ht]
	\centering
	\caption*{S6 Table Data Rate With and Without IRS (bps/Hz)}
	\resizebox{\textwidth}{!}{
		\begin{tabular}{c c c c c c}
			\toprule
			IRS & Without IRS & PPO Algorithm & Phase Shift Algorithm & Random Phase Shift & Proposed-RAVP \\
			\midrule
			4  & 225 & 376 & 337 & 310 & 401 \\
			16 & 226 & 425 & 378 & 356 & 452 \\
			32 & 227 & 456 & 401 & 376 & 474 \\
			56 & 225 & 489 & 425 & 401 & 512 \\
			64 & 226 & 501 & 450 & 425 & 537 \\
			\bottomrule
	\end{tabular}}
	\label{table6}
\end{table}

\end{document}
