# Supplementary material for: Reconfigurable intelligent surface and UAV coordination for reliable THz wireless networks
Source: PLoS One. 2026 Mar 23;21(3):e0345290. doi: 10.1371/journal.pone.0345290 (PMC13008106; doi:10.1371/journal.pone.0345290)
Supplement: S6 Table — (ZIP) [file pone.0345290.s019.zip › S6_Table.log]

This is pdfTeX, Version 3.141592653-2.6-1.40.28 (MiKTeX 25.12) (preloaded format=pdflatex 2026.1.3)  20 FEB 2026 10:13
entering extended mode
 restricted \write18 enabled.
 %&-line parsing enabled.
**./S6_Table.tex
(S6_Table.tex
LaTeX2e <2025-11-01>
L3 programming layer <2025-12-24>
(C:\Users\chpre\AppData\Local\Programs\MiKTeX\tex/latex/base\article.cls
Document Class: article 2025/01/22 v1.4n Standard LaTeX document class
(C:\Users\chpre\AppData\Local\Programs\MiKTeX\tex/latex/base\size10.clo
File: size10.clo 2025/01/22 v1.4n Standard LaTeX file (size option)
)
\c@part=\count275
\c@section=\count276
\c@subsection=\count277
\c@subsubsection=\count278
\c@paragraph=\count279
\c@subparagraph=\count280
\c@figure=\count281
\c@table=\count282
\abovecaptionskip=\skip49
\belowcaptionskip=\skip50
\bibindent=\dimen148
)
(C:\Users\chpre\AppData\Local\Programs\MiKTeX\tex/latex/booktabs\booktabs.sty
Package: booktabs 2020/01/12 v1.61803398 Publication quality tables
\heavyrulewidth=\dimen149
\lightrulewidth=\dimen150
\cmidrulewidth=\dimen151
\belowrulesep=\dimen152
\belowbottomsep=\dimen153
\aboverulesep=\dimen154
\abovetopsep=\dimen155
\cmidrulesep=\dimen156
\cmidrulekern=\dimen157
\defaultaddspace=\dimen158
\@cmidla=\count283
\@cmidlb=\count284
\@aboverulesep=\dimen159
\@belowrulesep=\dimen160
\@thisruleclass=\count285
\@lastruleclass=\count286
\@thisrulewidth=\dimen161
)
(C:\Users\chpre\AppData\Local\Programs\MiKTeX\tex/latex/geometry\geometry.sty
Package: geometry 2020/01/02 v5.9 Page Geometry

(C:\Users\chpre\AppData\Local\Programs\MiKTeX\tex/latex/graphics\keyval.sty
Package: keyval 2022/05/29 v1.15 key=value parser (DPC)
\KV@toks@=\toks17
)
(C:\Users\chpre\AppData\Local\Programs\MiKTeX\tex/generic/iftex\ifvtex.sty
Package: ifvtex 2019/10/25 v1.7 ifvtex legacy package. Use iftex instead.

(C:\Users\chpre\AppData\Local\Programs\MiKTeX\tex/generic/iftex\iftex.sty
Package: iftex 2022/02/03 v1.0f TeX engine tests
))
\Gm@cnth=\count287
\Gm@cntv=\count288
\c@Gm@tempcnt=\count289
\Gm@bindingoffset=\dimen162
\Gm@wd@mp=\dimen163
\Gm@odd@mp=\dimen164
\Gm@even@mp=\dimen165
\Gm@layoutwidth=\dimen166
\Gm@layoutheight=\dimen167
\Gm@layouthoffset=\dimen168
\Gm@layoutvoffset=\dimen169
\Gm@dimlist=\toks18

(C:\Users\chpre\AppData\Local\Programs\MiKTeX\tex/latex/geometry\geometry.cfg))
(C:\Users\chpre\AppData\Local\Programs\MiKTeX\tex/latex/graphics\graphicx.sty
Package: graphicx 2024/12/31 v1.2e Enhanced LaTeX Graphics (DPC,SPQR)

(C:\Users\chpre\AppData\Local\Programs\MiKTeX\tex/latex/graphics\graphics.sty
Package: graphics 2024/08/06 v1.4g Standard LaTeX Graphics (DPC,SPQR)

(C:\Users\chpre\AppData\Local\Programs\MiKTeX\tex/latex/graphics\trig.sty
Package: trig 2023/12/02 v1.11 sin cos tan (DPC)
)
(C:\Users\chpre\AppData\Local\Programs\MiKTeX\tex/latex/graphics-cfg\graphics.c
fg
File: graphics.cfg 2016/06/04 v1.11 sample graphics configuration
)
Package graphics Info: Driver file: pdftex.def on input line 106.

(C:\Users\chpre\AppData\Local\Programs\MiKTeX\tex/latex/graphics-def\pdftex.def
File: pdftex.def 2025/09/29 v1.2d Graphics/color driver for pdftex
))
\Gin@req@height=\dimen170
\Gin@req@width=\dimen171
)
(C:\Users\chpre\AppData\Local\Programs\MiKTeX\tex/latex/l3backend\l3backend-pdf
tex.def
File: l3backend-pdftex.def 2025-10-09 L3 backend support: PDF output (pdfTeX)
\l__color_backend_stack_int=\count290
) (S6_Table.aux)
\openout1 = `S6_Table.aux'.

LaTeX Font Info:    Checking defaults for OML/cmm/m/it on input line 8.
LaTeX Font Info:    ... okay on input line 8.
LaTeX Font Info:    Checking defaults for OMS/cmsy/m/n on input line 8.
LaTeX Font Info:    ... okay on input line 8.
LaTeX Font Info:    Checking defaults for OT1/cmr/m/n on input line 8.
LaTeX Font Info:    ... okay on input line 8.
LaTeX Font Info:    Checking defaults for T1/cmr/m/n on input line 8.
LaTeX Font Info:    ... okay on input line 8.
LaTeX Font Info:    Checking defaults for TS1/cmr/m/n on input line 8.
LaTeX Font Info:    ... okay on input line 8.
LaTeX Font Info:    Checking defaults for OMX/cmex/m/n on input line 8.
LaTeX Font Info:    ... okay on input line 8.
LaTeX Font Info:    Checking defaults for U/cmr/m/n on input line 8.
LaTeX Font Info:    ... okay on input line 8.

*geometry* driver: auto-detecting
*geometry* detected driver: pdftex
*geometry* verbose mode - [ preamble ] result:
* driver: pdftex
* paper: <default>
* layout: <same size as paper>
* layoutoffset:(h,v)=(0.0pt,0.0pt)
* modes: 
* h-part:(L,W,R)=(72.26999pt, 469.75502pt, 72.26999pt)
* v-part:(T,H,B)=(72.26999pt, 650.43001pt, 72.26999pt)
* \paperwidth=614.295pt
* \paperheight=794.96999pt
* \textwidth=469.75502pt
* \textheight=650.43001pt
* \oddsidemargin=0.0pt
* \evensidemargin=0.0pt
* \topmargin=-37.0pt
* \headheight=12.0pt
* \headsep=25.0pt
* \topskip=10.0pt
* \footskip=30.0pt
* \marginparwidth=65.0pt
* \marginparsep=11.0pt
* \columnsep=10.0pt
* \skip\footins=9.0pt plus 4.0pt minus 2.0pt
* \hoffset=0.0pt
* \voffset=0.0pt
* \mag=1000
* \@twocolumnfalse
* \@twosidefalse
* \@mparswitchfalse
* \@reversemarginfalse
* (1in=72.27pt=25.4mm, 1cm=28.453pt)


(C:\Users\chpre\AppData\Local\Programs\MiKTeX\tex/context/base/mkii\supp-pdf.mk
ii
[Loading MPS to PDF converter (version 2006.09.02).]
\scratchcounter=\count291
\scratchdimen=\dimen172
\scratchbox=\box53
\nofMPsegments=\count292
\nofMParguments=\count293
\everyMPshowfont=\toks19
\MPscratchCnt=\count294
\MPscratchDim=\dimen173
\MPnumerator=\count295
\makeMPintoPDFobject=\count296
\everyMPtoPDFconversion=\toks20
)
(C:\Users\chpre\AppData\Local\Programs\MiKTeX\tex/latex/epstopdf-pkg\epstopdf-b
ase.sty
Package: epstopdf-base 2020-01-24 v2.11 Base part for package epstopdf
Package epstopdf-base Info: Redefining graphics rule for `.eps' on input line 4
85.

(C:\Users\chpre\AppData\Local\Programs\MiKTeX\tex/latex/00miktex\epstopdf-sys.c
fg
File: epstopdf-sys.cfg 2021/03/18 v2.0 Configuration of epstopdf for MiKTeX
))
LaTeX Font Info:    External font `cmex10' loaded for size
(Font)              <7> on input line 24.
LaTeX Font Info:    External font `cmex10' loaded for size
(Font)              <5> on input line 24.
 [1

{C:/Users/chpre/AppData/Local/MiKTeX/fonts/map/pdftex/pdftex.map}]
(S6_Table.aux)
 ***********
LaTeX2e <2025-11-01>
L3 programming layer <2025-12-24>
 ***********
 ) 
Here is how much of TeX's memory you used:
 1904 strings out of 467871
 31134 string characters out of 5418377
 441284 words of memory out of 5000000
 30814 multiletter control sequences out of 15000+600000
 627721 words of font info for 40 fonts, out of 8000000 for 9000
 1141 hyphenation exceptions out of 8191
 57i,9n,65p,187b,238s stack positions out of 10000i,1000n,20000p,200000b,200000s
<C:/Users/chpre/AppData/Local/Programs/MiKTeX/fonts/type1/public/amsfonts/cm/
cmr10.pfb>
Output written on S6_Table.pdf (1 page, 20859 bytes).
PDF statistics:
 11 PDF objects out of 1000 (max. 8388607)
 0 named destinations out of 1000 (max. 500000)
 1 words of extra memory for PDF output out of 10000 (max. 10000000)
