# Supplementary material for: Reconfigurable intelligent surface and UAV coordination for reliable THz wireless networks
Source: PLoS One. 2026 Mar 23;21(3):e0345290. doi: 10.1371/journal.pone.0345290 (PMC13008106; doi:10.1371/journal.pone.0345290)
Supplement: S7 Table — (ZIP) [file pone.0345290.s020.zip › S7_Table.tex]

\documentclass{article}
\usepackage{booktabs}
\usepackage{geometry}
\usepackage{graphicx}

\geometry{margin=1in}

\begin{document}

\begin{table}[!ht]
	\centering
	\caption*{S7 Table Satisfaction Rate of Existing vs. Proposed Methods}
	\resizebox{\textwidth}{!}{
		\begin{tabular}{c c c c c c}
			\toprule
			Users & UAVs Algorithm & PPO Algorithm & Phase Shift Algorithm & Random Phase Shift & Proposed-RAVP \\
			\midrule
			10 & 0.55 & 0.65 & 0.75 & 0.80 & 0.90 \\
			20 & 0.55 & 0.65 & 0.74 & 0.80 & 0.90 \\
			30 & 0.51 & 0.60 & 0.72 & 0.76 & 0.86 \\
			40 & 0.42 & 0.56 & 0.64 & 0.70 & 0.83 \\
			50 & 0.37 & 0.51 & 0.58 & 0.65 & 0.77 \\
			60 & 0.32 & 0.43 & 0.52 & 0.58 & 0.68 \\
			70 & 0.27 & 0.33 & 0.40 & 0.45 & 0.51 \\
			\bottomrule
	\end{tabular}}
	\label{table7}
\end{table}

\end{document}
