# Supplementary material for: Reconfigurable intelligent surface and UAV coordination for reliable THz wireless networks
Source: PLoS One. 2026 Mar 23;21(3):e0345290. doi: 10.1371/journal.pone.0345290 (PMC13008106; doi:10.1371/journal.pone.0345290)
Supplement: S8 Table — (ZIP) [file pone.0345290.s021.zip › S8_Table.tex]

\documentclass{article}
\usepackage{booktabs}
\usepackage{geometry}
\usepackage{graphicx}

\geometry{margin=1in}

\begin{document}

\begin{table}[!ht]
	\centering
	\caption*{S8 Table Comparison of signal propagation, interference mitigation, and optimized channel conditions}
	\resizebox{\textwidth}{!}{
		\begin{tabular}{l c c c c c}
			\toprule
			\textbf{Metric} & \textbf{Without IRS} & \textbf{PPO Algorithm} & \textbf{Phase Shift Algorithm} & \textbf{Random Phase Shift} & \textbf{Proposed-RAVP} \\
			\midrule
			\textbf{Signal Propagation (m)} & 150 & 200 & 250 & 220 & 280 \\
			\textbf{Interference Mitigation (dB)} & 10 & 15 & 18 & 16 & 20 \\
			\textbf{Channel Conditions (bps/Hz)} & 4.0 & 5.5 & 6.0 & 5.7 & 6.5 \\
			\bottomrule
	\end{tabular}}
	\label{table8}
\end{table}

\end{document}
