# Supplementary material for: Reconfigurable intelligent surface and UAV coordination for reliable THz wireless networks
Source: PLoS One. 2026 Mar 23;21(3):e0345290. doi: 10.1371/journal.pone.0345290 (PMC13008106; doi:10.1371/journal.pone.0345290)
Supplement: S9 Table — (ZIP) [file pone.0345290.s022.zip › S9_Table.tex]

\documentclass{article}
\usepackage{booktabs}
\usepackage{geometry}
\usepackage{graphicx}

\geometry{margin=1in}

\begin{document}

\begin{table*}[!ht]
	\centering
	\caption*{S9 Table Comparative analysis of state-of-the-art methods against the proposed RAVP framework using aligned performance metrics}
	\label{tab:robust_comparison}
	\scriptsize
	\resizebox{\textwidth}{!}{
		\begin{tabular}{lcccccc}
			\toprule
			\textbf{Method} & \textbf{Reachable Hops} & \textbf{Average Data Rate} & \textbf{Signal Propagation} & \textbf{Interference Mitigation} & \textbf{Channel Conditions} & \textbf{Adaptability/Scalability} \\
			\midrule
			Du \textit{et al.} (2022) \cite{31} & Not reported & Moderate & Moderate & Moderate & Moderate & Low \\
			Pan \textit{et al.} (2025) \cite{30} & Not reported & Moderate–High & Moderate & Moderate & Moderate & Moderate (static optimization) \\
			Pan \textit{et al.} (2025) \cite{32} & Not reported & High & Moderate & Moderate & Moderate & Moderate–High (iterative learning) \\
			Song \textit{et al.} (2025) \cite{33} & Not reported & Moderate & High & Moderate & High & Moderate (hardware complexity) \\
			Proposed RAVP & High & Highest & Highest & Highest & Highest & High (RL-based joint optimization) \\
			\bottomrule		
	\end{tabular}}
\end{table*}

\end{document}
