# Supplementary material for: Reconfigurable intelligent surface and UAV coordination for reliable THz wireless networks
Source: PLoS One. 2026 Mar 23;21(3):e0345290. doi: 10.1371/journal.pone.0345290 (PMC13008106; doi:10.1371/journal.pone.0345290)
Supplement: S9a Table — (ZIP) [file pone.0345290.s023.zip › S9a_Table.tex]

\documentclass{article}
\usepackage{booktabs}
\usepackage{geometry}
\usepackage{graphicx}

\geometry{margin=1in}

\begin{document}

\begin{table}[!ht]
	\centering
	\caption*{S9a Table Quantitative metric comparison with recent state-of-the-art methods \cite{30,31,32,33}}
	\label{table9a}
	\scriptsize
	\resizebox{\textwidth}{!}{
		\begin{tabular}{l c c c c c c c}
			\toprule
			\textbf{Method} &
			\textbf{Throughput (bps/Hz)} &
			\textbf{E2E latency (ms)} &
			\textbf{Reliability} &
			\textbf{Energy eff. (bits/J)} &
			\textbf{$\Delta$Throughput vs. best SOTA} &
			\textbf{$\Delta$Latency vs. best SOTA} &
			\textbf{$\Delta$Reliability vs. best SOTA} \\
			\midrule
			Du \textit{et al.} (2022) \cite{31} & 505 & 20.0 & 0.91 & 4.6 & - & - & - \\
			Pan \textit{et al.} (2025) \cite{30} & 515 & 19.5 & 0.92 & 4.7 & - & - & - \\
			Pan \textit{et al.} (2025) \cite{32} & 520 & 19.0 & 0.93 & 4.8 & - & - & - \\
			Song \textit{et al.} (2025) \cite{33} & 525 & 18.5 & 0.94 & 4.9 & - & - & - \\
			Proposed RAVP & 555 & 15.0 & 0.96 & 5.4 & +5.7\% & $-18.9$\% & +2.1\% \\
			\bottomrule
	\end{tabular}}
\end{table}

\end{document}
