# Supplementary material for: Reconfigurable intelligent surface and UAV coordination for reliable THz wireless networks
Source: PLoS One. 2026 Mar 23;21(3):e0345290. doi: 10.1371/journal.pone.0345290 (PMC13008106; doi:10.1371/journal.pone.0345290)
Supplement: S9b Table — (ZIP) [file pone.0345290.s024.zip › S9b_Table.tex]

\documentclass{article}
\usepackage{booktabs}
\usepackage{geometry}
\usepackage{graphicx}

\geometry{margin=1in}

\begin{document}

\begin{table}[!ht]
	\centering
	\caption*{S9b Table Statistical reporting and robustness summary for S9a results ($N=100$ Monte Carlo trials; fixed seeds; RL multi-run variability)}
	\label{table9b}
	\scriptsize
	\resizebox{\textwidth}{!}{
		\begin{tabular}{l c c c c}
			\toprule
			\textbf{Method} &
			\textbf{Throughput (bps/Hz)} &
			\textbf{E2E latency (ms)} &
			\textbf{Reliability} &
			\textbf{Energy eff. (bits/J)} \\
			\midrule
			Du \textit{et al.} (2022) \cite{31} & $505 \pm 11$ (95\% CI: [503, 507]) & $20.0 \pm 0.9$ (95\% CI: [19.8, 20.2]) & $0.91 \pm 0.01$ (95\% CI: [0.908, 0.912]) & $4.6 \pm 0.2$ (95\% CI: [4.56, 4.64]) \\
			Pan \textit{et al.} (2025) \cite{30} & $515 \pm 10$ (95\% CI: [513, 517]) & $19.5 \pm 0.8$ (95\% CI: [19.3, 19.7]) & $0.92 \pm 0.01$ (95\% CI: [0.918, 0.922]) & $4.7 \pm 0.2$ (95\% CI: [4.66, 4.74]) \\
			Pan \textit{et al.} (2025) \cite{32} & $520 \pm 9$ (95\% CI: [518, 522]) & $19.0 \pm 0.8$ (95\% CI: [18.8, 19.2]) & $0.93 \pm 0.01$ (95\% CI: [0.928, 0.932]) & $4.8 \pm 0.2$ (95\% CI: [4.76, 4.84]) \\
			Song \textit{et al.} (2025) \cite{33} & $525 \pm 9$ (95\% CI: [523, 527]) & $18.5 \pm 0.7$ (95\% CI: [18.3, 18.7]) & $0.94 \pm 0.01$ (95\% CI: [0.938, 0.942]) & $4.9 \pm 0.2$ (95\% CI: [4.86, 4.94]) \\
			Proposed RAVP & $555 \pm 8$ (95\% CI: [553, 557]) & $15.0 \pm 0.6$ (95\% CI: [14.9, 15.1]) & $0.96 \pm 0.01$ (95\% CI: [0.958, 0.962]) & $5.4 \pm 0.2$ (95\% CI: [5.36, 5.44]) \\
			RL training variability (RAVP; 5 runs) & Mean $555$; run SD $=6$ & Mean $15.0$; run SD $=0.4$ & Mean $0.96$; run SD $=0.003$ & Mean $5.4$; run SD $=0.08$ \\
			\bottomrule
	\end{tabular}}
\end{table}

\end{document}
